# Supplementary material for: Utility of UAS-LIDAR for estimating forest structural attributes of the Miombo woodlands in Zambia
Source: PLoS One. 2025 Mar 11;20(3):e0315664. doi: 10.1371/journal.pone.0315664 (PMC11896069; doi:10.1371/journal.pone.0315664)
Supplement: S1 File — (ZIP) [file pone.0315664.s001.zip]

Archive with 121 entries (111 files):
- supporting data/
- supporting data/clipmiec1/
- supporting data/clipmiec1/dblbnd.adf
- supporting data/clipmiec1/hdr.adf
- supporting data/clipmiec1/prj.adf
- supporting data/clipmiec1/sta.adf
- supporting data/clipmiec1/vat.adf
- supporting data/clipmiec1/w001001.adf
- supporting data/clipmiec1/w001001x.adf
- supporting data/clipmiec2/
- supporting data/clipmiec2/dblbnd.adf
- supporting data/clipmiec2/hdr.adf
- supporting data/clipmiec2/prj.adf
- supporting data/clipmiec2/sta.adf
- supporting data/clipmiec2/vat.adf
- supporting data/clipmiec2/w001001.adf
- supporting data/clipmiec2/w001001x.adf
- supporting data/clipmiec3/
- supporting data/clipmiec3/dblbnd.adf
- supporting data/clipmiec3/hdr.adf
- supporting data/clipmiec3/prj.adf
- supporting data/clipmiec3/sta.adf
- supporting data/clipmiec3/vat.adf
- supporting data/clipmiec3/w001001.adf
- supporting data/clipmiec3/w001001x.adf
- supporting data/info/
- supporting data/info/arc.dir
- supporting data/info/arc0000.dat
- supporting data/info/arc0000.nit
- supporting data/info/arc0001.dat
- supporting data/info/arc0001.nit
- supporting data/info/arc0002.dat
- supporting data/info/arc0002.nit
- supporting data/info/arc0003.dat
- supporting data/info/arc0003.nit
- supporting data/info/arc0004.dat
- supporting data/info/arc0004.nit
- supporting data/info/arc0005.dat
- supporting data/info/arc0005.nit
- supporting data/info/arc0006.dat
- supporting data/info/arc0006.nit
- supporting data/info/arc0007.dat
- supporting data/info/arc0007.nit
- supporting data/info/arc0008.dat
- supporting data/info/arc0008.nit
- supporting data/info/arc0009.dat
- supporting data/info/arc0009.nit
- supporting data/info/arc0010.dat
- supporting data/info/arc0010.nit
- supporting data/info/arc0011.dat
- supporting data/info/arc0011.nit
- supporting data/info/arc0012.dat
- supporting data/info/arc0012.nit
- supporting data/info/arc0013.dat
- supporting data/info/arc0013.nit
- supporting data/info/arc0014.dat
- supporting data/info/arc0014.nit
- supporting data/info/arc0015.dat
- supporting data/info/arc0015.nit
- supporting data/info/arc0016.dat
- supporting data/info/arc0016.nit
- supporting data/info/arc0017.dat
- supporting data/info/arc0017.nit
- supporting data/info/arc0018.dat
- supporting data/info/arc0018.nit
- supporting data/info/arc0019.dat
- supporting data/info/arc0019.nit
- supporting data/miengwe/
- supporting data/miengwe/metadata.xml
- supporting data/miengwe/prj.adf
- supporting data/miengwe/stk.adf
- supporting data/Miengwe samplePlots.CPG
- supporting data/Miengwe samplePlots.dbf
- supporting data/Miengwe samplePlots.prj
- supporting data/Miengwe samplePlots.sbn
- supporting data/Miengwe samplePlots.sbx
- supporting data/Miengwe samplePlots.shp
- supporting data/Miengwe samplePlots.shp.DESKTOP-CCC4OA4.16284.7680.sr.lock
- supporting data/Miengwe samplePlots.shp.xml
- supporting data/Miengwe samplePlots.shx
- supporting data/Miengwe.aux.xml
- supporting data/Miengwe.ovr
- supporting data/mwekera/
- supporting data/mwekera/metadata.xml
- supporting data/mwekera/prj.adf
- supporting data/mwekera/stk.adf
- supporting data/Mwekera sample.CPG
- supporting data/Mwekera sample.dbf
- supporting data/Mwekera sample.prj
- supporting data/Mwekera sample.sbn
- supporting data/Mwekera sample.sbx
- supporting data/Mwekera sample.shp
- supporting data/Mwekera sample.shp.DESKTOP-CCC4OA4.16284.7680.sr.lock
- supporting data/Mwekera sample.shp.xml
- supporting data/Mwekera sample.shx
- supporting data/mwekera.aux.xml
- supporting data/mwekera.ovr
- supporting data/mwekesitec1/
- supporting data/mwekesitec1/dblbnd.adf
- supporting data/mwekesitec1/hdr.adf
- supporting data/mwekesitec1/prj.adf
- supporting data/mwekesitec1/sta.adf
- supporting data/mwekesitec1/vat.adf
- supporting data/mwekesitec1/w001001.adf
- supporting data/mwekesitec1/w001001x.adf
- supporting data/mwekesitec2/
- supporting data/mwekesitec2/dblbnd.adf
- supporting data/mwekesitec2/hdr.adf
- supporting data/mwekesitec2/prj.adf
- supporting data/mwekesitec2/sta.adf
- supporting data/mwekesitec2/vat.adf
- supporting data/mwekesitec2/w001001.adf
- supporting data/mwekesitec2/w001001x.adf
- supporting data/mwekesitec3/
- supporting data/mwekesitec3/dblbnd.adf
- supporting data/mwekesitec3/hdr.adf
- supporting data/mwekesitec3/prj.adf
- supporting data/mwekesitec3/sta.adf
- supporting data/mwekesitec3/vat.adf
- supporting data/mwekesitec3/w001001.adf
- supporting data/mwekesitec3/w001001x.adf
