# Supplementary material for: Utility of UAS-LIDAR for estimating forest structural attributes of the Miombo woodlands in Zambia
Source: PLoS One. 2025 Mar 11;20(3):e0315664. doi: 10.1371/journal.pone.0315664 (PMC11896069; doi:10.1371/journal.pone.0315664)
Supplement: S1 File — (ZIP) [file pone.0315664.s001.zip › supporting data/clipmiec1/prj.adf]

Projection    UTM
Zone          35
Datum         WGS84
Spheroid      WGS84
Units         METERS
Zunits        NO
Yshift        10000000.0
Parameters    
