# Supplementary material for: Utility of UAS-LIDAR for estimating forest structural attributes of the Miombo woodlands in Zambia
Source: PLoS One. 2025 Mar 11;20(3):e0315664. doi: 10.1371/journal.pone.0315664 (PMC11896069; doi:10.1371/journal.pone.0315664)
Supplement: S1 File — (ZIP) [file pone.0315664.s001.zip › supporting data/info/arc0014.dat]

../clipmiec2/dblbnd.adf                                                         
