# Supplementary material for: Utility of UAS-LIDAR for estimating forest structural attributes of the Miombo woodlands in Zambia
Source: PLoS One. 2025 Mar 11;20(3):e0315664. doi: 10.1371/journal.pone.0315664 (PMC11896069; doi:10.1371/journal.pone.0315664)
Supplement: S1 File — (ZIP) [file pone.0315664.s001.zip › supporting data/Miengwe samplePlots.shp.xml]

<?xml version="1.0" encoding="UTF-8"?>
<metadata xml:lang="en"><Esri><CreaDate>20240927</CreaDate><CreaTime>05205700</CreaTime><ArcGISFormat>1.0</ArcGISFormat><SyncOnce>TRUE</SyncOnce><DataProperties><lineage><Process ToolSource="c:\program files (x86)\arcgis\desktop10.5\ArcToolbox\Toolboxes\Data Management Tools.tbx\CalculateField" Date="20221108" Time="105910">CalculateField splotAttrib Pid [Avg_Mean_T] VB #</Process><Process ToolSource="c:\program files (x86)\arcgis\desktop10.5\ArcToolbox\Toolboxes\Data Management Tools.tbx\CalculateField" Date="20221108" Time="105931">CalculateField splotAttrib Avg_Mean_T 0 VB #</Process></lineage><itemProps><itemLocation><linkage Sync="TRUE">file://\\DESKTOP-CCC4OA4\E$\Projects\Mwekera\data\Plan2Plots</linkage><protocol Sync="TRUE">Local Area Network</protocol></itemLocation></itemProps><copyHistory><copy source="E:\Miengwe\Plan2Plots" dest="\\DESKTOP-CCC4OA4\E$\Projects\Mwekera\data\Plan2Plots" date="20240927" time="05205700"></copy></copyHistory></DataProperties></Esri></metadata>
