# Supplementary material for: Utility of UAS-LIDAR for estimating forest structural attributes of the Miombo woodlands in Zambia
Source: PLoS One. 2025 Mar 11;20(3):e0315664. doi: 10.1371/journal.pone.0315664 (PMC11896069; doi:10.1371/journal.pone.0315664)
Supplement: S1 File — (ZIP) [file pone.0315664.s001.zip › supporting data/Miengwe.aux.xml]

<PAMDataset>
  <Metadata>
    <MDI key="DataType">Generic</MDI>
  </Metadata>
  <Metadata domain="Esri">
    <MDI key="PyramidResamplingType">NEAREST</MDI>
  </Metadata>
  <PAMRasterBand band="1">
    <Description>clipmiec1</Description>
    <Histograms>
      <HistItem>
        <HistMin>-0.5</HistMin>
        <HistMax>255.5</HistMax>
        <BucketCount>256</BucketCount>
        <IncludeOutOfRange>1</IncludeOutOfRange>
        <Approximate>0</Approximate>
        <HistCounts>13720|2100|2064|2086|1885|1798|1635|1514|1266|1207|1076|1074|933|863|747|757|648|642|654|571|552|550|528|477|517|475|485|456|460|494|483|410|471|401|469|445|439|406|492|426|464|464|389|381|408|433|398|400|408|400|399|421|416|411|396|378|418|411|410|380|418|392|392|450|390|417|378|410|401|416|382|393|380|409|381|396|401|383|370|391|403|387|356|350|389|420|372|352|395|374|400|390|378|371|381|414|383|374|382|420|413|412|390|360|377|406|372|367|404|401|374|379|418|372|438|379|374|409|412|383|405|418|394|402|390|449|409|429|404|434|457|433|459|433|443|444|439|418|410|467|435|468|478|461|495|489|477|449|471|470|453|472|544|476|460|517|517|525|520|477|470|535|525|573|550|565|537|547|560|578|595|570|552|621|619|580|597|649|613|625|609|638|617|696|647|632|645|659|702|708|684|743|720|655|730|715|745|745|732|759|733|767|799|807|796|827|864|856|854|830|836|902|921|911|965|908|956|1016|996|1076|1050|1088|1163|1185|1241|1268|1326|1398|1463|1516|1589|1617|1697|1914|1980|2187|2213|2416|2584|2822|2949|3223|3497|3734|4133|4521|4781|5177|5494|6127|6487|6597|6996|7196|6896|39364</HistCounts>
      </HistItem>
    </Histograms>
  </PAMRasterBand>
  <PAMRasterBand band="2">
    <Description>clipmiec2</Description>
    <Histograms>
      <HistItem>
        <HistMin>-0.5</HistMin>
        <HistMax>255.5</HistMax>
        <BucketCount>256</BucketCount>
        <IncludeOutOfRange>1</IncludeOutOfRange>
        <Approximate>0</Approximate>
        <HistCounts>932|286|341|362|421|462|494|521|619|602|600|657|651|601|603|577|562|520|487|463|429|385|359|328|297|322|319|303|291|292|290|329|311|347|443|505|557|632|793|848|1007|1098|1249|1311|1377|1487|1431|1454|1429|1330|1322|1213|1071|989|930|843|863|760|694|746|690|627|672|657|708|622|546|570|661|586|591|598|520|578|577|577|563|552|524|573|583|519|561|539|585|543|608|560|576|534|565|561|552|591|574|567|569|578|580|596|547|572|581|559|569|601|590|573|569|648|673|624|577|619|574|609|628|594|605|638|628|639|641|651|629|600|599|608|641|632|615|679|640|655|655|673|624|625|663|616|623|680|701|701|675|676|660|689|703|670|703|688|689|648|747|711|691|690|720|726|756|744|749|771|781|720|773|772|717|819|767|792|818|830|838|817|831|831|828|856|832|836|896|859|909|909|912|869|918|971|935|926|882|968|954|975|980|977|1021|993|1086|1026|1025|1023|1089|1118|1013|1100|1100|1112|1156|1090|1178|1148|1200|1251|1233|1247|1283|1255|1270|1385|1331|1353|1366|1443|1440|1459|1539|1526|1577|1636|1690|1748|1824|1834|2021|2100|2267|2299|2480|2644|2812|3068|3123|3473|3792|4183|4653|5132|5689|6232|6844|7248|7183|28023</HistCounts>
      </HistItem>
    </Histograms>
  </PAMRasterBand>
  <PAMRasterBand band="3">
    <Description>clipmiec3</Description>
    <Histograms>
      <HistItem>
        <HistMin>-0.5</HistMin>
        <HistMax>255.5</HistMax>
        <BucketCount>256</BucketCount>
        <IncludeOutOfRange>1</IncludeOutOfRange>
        <Approximate>0</Approximate>
        <HistCounts>67473|10331|10235|10256|10170|9805|9437|8819|8277|7505|6841|6369|5770|5298|4712|4370|3927|3488|3268|2945|2607|2523|2221|2072|1836|1727|1612|1477|1358|1137|1140|1068|1004|919|898|780|777|702|674|687|599|624|613|570|525|493|462|493|464|465|456|465|432|412|444|339|372|409|385|387|378|343|351|314|369|360|348|313|311|332|345|296|287|310|299|299|319|292|305|266|338|290|282|262|263|290|289|275|307|320|272|296|270|266|296|281|280|261|261|259|270|252|248|257|272|293|283|293|301|281|247|267|260|267|264|239|272|223|265|264|227|247|245|228|221|205|208|234|236|212|218|210|225|196|219|200|219|213|212|221|236|207|222|220|190|212|219|220|205|222|194|190|209|208|235|193|200|222|215|198|178|203|189|204|197|175|178|191|185|159|178|171|159|172|170|173|172|172|169|157|143|141|186|178|147|167|192|175|167|200|150|171|142|146|158|153|160|158|141|175|143|154|171|171|145|160|150|152|143|158|168|141|160|165|148|144|176|140|135|163|175|163|172|148|144|171|158|185|194|173|180|187|194|196|226|213|224|256|251|301|303|351|363|407|431|499|575|569|620|681|806|726|727|798|755|5923</HistCounts>
      </HistItem>
    </Histograms>
  </PAMRasterBand>
</PAMDataset>
