# Supplementary material for: Utility of UAS-LIDAR for estimating forest structural attributes of the Miombo woodlands in Zambia
Source: PLoS One. 2025 Mar 11;20(3):e0315664. doi: 10.1371/journal.pone.0315664 (PMC11896069; doi:10.1371/journal.pone.0315664)
Supplement: S1 File — (ZIP) [file pone.0315664.s001.zip › supporting data/Mwekera sample.prj]

PROJCS["Arc_1950_UTM_Zone_35S",GEOGCS["GCS_Arc_1950",DATUM["D_Arc_1950",SPHEROID["Clarke_1880_Arc",6378249.145,293.466307656]],PRIMEM["Greenwich",0.0],UNIT["Degree",0.0174532925199433]],PROJECTION["Transverse_Mercator"],PARAMETER["False_Easting",500000.0],PARAMETER["False_Northing",10000000.0],PARAMETER["Central_Meridian",27.0],PARAMETER["Scale_Factor",0.9996],PARAMETER["Latitude_Of_Origin",0.0],UNIT["Meter",1.0]]
