# Supplementary material for: Utility of UAS-LIDAR for estimating forest structural attributes of the Miombo woodlands in Zambia
Source: PLoS One. 2025 Mar 11;20(3):e0315664. doi: 10.1371/journal.pone.0315664 (PMC11896069; doi:10.1371/journal.pone.0315664)
Supplement: S1 File — (ZIP) [file pone.0315664.s001.zip › supporting data/mwekera.aux.xml]

<PAMDataset>
  <Metadata>
    <MDI key="DataType">Generic</MDI>
  </Metadata>
  <Metadata domain="Esri">
    <MDI key="PyramidResamplingType">NEAREST</MDI>
  </Metadata>
  <PAMRasterBand band="1">
    <Description>mwekesitec1</Description>
    <Histograms>
      <HistItem>
        <HistMin>-0.5</HistMin>
        <HistMax>255.5</HistMax>
        <BucketCount>256</BucketCount>
        <IncludeOutOfRange>1</IncludeOutOfRange>
        <Approximate>0</Approximate>
        <HistCounts>22912|1807|1749|1568|1384|1190|1046|936|798|669|669|609|520|506|449|435|417|386|421|389|400|386|364|335|339|376|342|352|327|329|309|339|287|300|275|329|308|277|274|302|295|261|272|296|271|290|260|279|260|259|289|284|276|283|259|235|271|227|266|265|231|241|269|256|239|234|239|279|232|236|223|268|248|232|225|218|236|238|241|216|237|226|250|217|223|234|234|218|243|218|206|189|241|237|235|233|236|214|192|191|239|234|225|232|219|208|207|212|227|220|222|221|216|220|240|249|229|234|229|233|263|246|237|210|257|233|238|233|243|281|269|253|269|239|261|283|258|256|243|242|247|269|252|294|295|279|289|293|289|316|300|266|316|299|281|320|295|307|286|297|333|336|307|309|338|342|339|342|337|361|363|360|359|386|374|407|386|380|383|412|440|430|459|428|451|469|448|403|423|458|449|488|496|476|500|534|527|524|538|531|546|549|574|590|600|645|632|657|719|684|696|785|684|775|788|830|876|842|939|901|963|1114|1081|1114|1136|1247|1290|1373|1370|1443|1614|1658|1821|1934|2077|2230|2466|2707|2700|3098|3456|3701|3915|4259|4638|5120|5433|5774|5997|6482|6725|6904|7277|7376|7199|71580</HistCounts>
      </HistItem>
    </Histograms>
  </PAMRasterBand>
  <PAMRasterBand band="2">
    <Description>mwekesitec2</Description>
    <Histograms>
      <HistItem>
        <HistMin>-0.5</HistMin>
        <HistMax>255.5</HistMax>
        <BucketCount>256</BucketCount>
        <IncludeOutOfRange>1</IncludeOutOfRange>
        <Approximate>0</Approximate>
        <HistCounts>949|236|286|417|535|793|949|1283|1441|1537|1583|1566|1466|1352|1153|1047|935|875|756|720|636|650|586|529|503|512|466|430|436|433|356|358|374|392|376|378|431|462|537|657|953|1123|1544|1865|2271|2498|2452|2341|2383|1970|1875|1684|1447|1391|1266|1159|1006|1026|913|888|843|826|809|720|733|696|757|753|687|719|694|697|652|669|606|631|624|637|593|649|641|646|616|682|663|692|678|635|631|702|708|698|691|686|690|708|724|670|678|693|699|708|689|699|697|720|731|761|733|735|752|768|749|748|798|752|784|794|803|871|809|841|866|821|775|791|831|828|842|850|843|836|852|856|831|815|798|840|816|852|894|845|814|846|917|854|865|899|835|837|885|876|931|883|960|919|927|898|917|947|892|871|878|926|909|916|923|895|931|939|924|951|898|926|973|916|934|920|971|1012|994|1021|996|1013|1000|945|989|1032|950|973|970|1001|975|979|1021|1006|1006|1042|1006|999|1059|1058|1040|1035|1057|1014|1057|1084|1099|1106|1113|1095|1068|1133|1178|1194|1182|1208|1242|1187|1259|1191|1293|1276|1340|1243|1316|1370|1382|1405|1386|1416|1508|1514|1641|1622|1734|1659|1872|1844|2099|1982|2153|2201|2281|2502|2659|2847|2982|3162|3192|3266|3426|3413|3310|26939</HistCounts>
      </HistItem>
    </Histograms>
  </PAMRasterBand>
  <PAMRasterBand band="3">
    <Description>mwekesitec3</Description>
    <Histograms>
      <HistItem>
        <HistMin>-0.5</HistMin>
        <HistMax>255.5</HistMax>
        <BucketCount>256</BucketCount>
        <IncludeOutOfRange>1</IncludeOutOfRange>
        <Approximate>0</Approximate>
        <HistCounts>114643|8281|8081|7572|7546|7028|6712|6181|5638|5204|4703|4252|3856|3577|3235|2967|2725|2518|2265|2021|1872|1745|1573|1516|1436|1307|1146|1118|1086|983|945|845|893|828|844|728|675|674|622|593|614|589|574|565|517|487|507|469|473|452|502|453|425|415|438|383|404|403|438|358|402|373|391|366|407|373|365|321|331|294|332|350|336|348|300|312|303|294|260|278|289|272|249|268|271|248|266|232|258|267|232|255|220|231|238|212|241|241|236|210|237|239|216|244|240|226|193|226|219|205|226|220|196|228|221|206|222|207|195|214|188|225|193|181|195|191|197|211|186|195|199|206|205|179|180|200|211|198|193|163|183|179|183|153|197|160|214|206|174|185|166|176|192|185|197|170|159|186|141|173|186|163|172|180|150|175|155|159|140|160|162|158|171|153|155|153|150|172|131|134|148|153|164|164|156|159|154|161|167|153|173|159|145|168|145|167|152|181|150|143|178|131|154|155|163|150|149|157|152|176|158|158|186|166|177|162|167|130|155|165|149|154|166|155|172|168|158|156|157|136|195|166|182|182|170|200|175|206|228|241|270|283|314|341|400|490|533|642|734|829|887|985|1108|1259|1384|9681</HistCounts>
      </HistItem>
    </Histograms>
  </PAMRasterBand>
</PAMDataset>
